# Supplementary material for: Nanosensor Based on Thermal Gradient and Machine Learning for the Detection of Methanol Adulteration in Alcoholic Beverages and Methanol Poisoning
Source: Sensors (Basel). 2022 Jul 25;22(15):5554. doi: 10.3390/s22155554 (PMC9329758; doi:10.3390/s22155554)
Supplement: Supplementary file 1 [file sensors-22-05554-s001.zip]

Archive with 1 entries (1 files):
- sensors-1819778-supplementary.pdf
